# Supplementary material for: Mathematical Modeling of Cell Death and Survival: Toward an Integrated Computational Framework for Multi-Decision Regulatory Dynamics
Source: Cells. 2025 Nov 14;14(22):1792. doi: 10.3390/cells14221792 (PMC12651094; doi:10.3390/cells14221792)
Supplement: Supplementary file 1 [file cells-14-01792-s001.zip]

Archive with 1 entries (1 files):
- cells-3970503-supplementary.pdf
